# Supplementary material for: High ECT2 expression is an independent prognostic factor for poor overall survival and recurrence-free survival in non-small cell lung adenocarcinoma
Source: PLoS One. 2017 Oct 31;12(10):e0187356. doi: 10.1371/journal.pone.0187356 (PMC5663495; doi:10.1371/journal.pone.0187356)
Supplement: S1 Table — (XLSX) [file pone.0187356.s001.xlsx]

## Sheet: Sheet1
Genes co-expressed with ECT2 in LUAD	Genes co-expressed with ECT2 in LUSC	Overlap genes
FANCI	PRKCI	FANCI
NEK2	ACTL6A	#N/A
PRC1	TBL1XR1	#N/A
KIAA1524	SEC62	#N/A
BUB1	ZNF639	BUB1
RACGAP1	RFC4	RACGAP1
ORC1	TRA2B	#N/A
RAD51	MFN1	RAD51
AURKA	POLR2H	#N/A
TMPO	SMC4	TMPO
CENPO	MRPL47	#N/A
SGOL1	MAGEF1	SGOL1
BUB1B	PSMD2	BUB1B
NCAPH	FXR1	NCAPH
RRM2	PSMD11	#N/A
TTK	CDC6	#N/A
GMPS	PHC3	GMPS
ARHGAP11A	SENP2	#N/A
MASTL	DNAJC19	#N/A
SPC25	SPAST	SPC25
BLM	PDCD10	#N/A
EXO1	TBCCD1	EXO1
NUSAP1	RPL22L1	NUSAP1
ZWILCH	PIK3CA	ZWILCH
TICRR	NCEH1	#N/A
RFC5	TMTC3	RFC5
BRI3BP	SOX2	#N/A
POLQ	MYNN	#N/A
ZWINT	ACAP2	#N/A
OIP5	EIF5A2	OIP5
ESCO2	WBP1L	#N/A
ACTL6A	UGT8	ACTL6A
CCNB1	ATAD5	#N/A
CENPI	RMI1	#N/A
KIF11	TRIM59	KIF11
CDC45	GOLIM4	CDC45
ESPL1	FAM131A	#N/A
GSG2	BRCA1	GSG2
CKAP2L	NDUFB5	CKAP2L
MCM10	NUP88	#N/A
CASC5	ALG3	#N/A
NCAPG	BORA	#N/A
BRCA2	TMEM38B	BRCA2
CENPA	CKAP2	#N/A
PLK1	TMEM204	#N/A
RFC4	BLMH	RFC4
TOP2A	COCH	TOP2A
DLGAP5	DHX36	#N/A
DEPDC1	DNAJB11	#N/A
NDC1	PARPBP	#N/A
PBK	ATP11B	#N/A
CCNA2	MMS22L	CCNA2
DNA2	RRAS	#N/A
FANCD2	GSTA4	#N/A
HELLS	POLR2D	HELLS
KPNA4	RAD51D	KPNA4
TDG	DDX52	#N/A
FAM72D	EME1	FAM72D
DENR	FAM83D	#N/A
MTFR2	UTP18	#N/A
GTSE1	GTSE1	GTSE1
DTL	GFM1	DTL
DCUN1D1	PIGW	DCUN1D1
HJURP	NCAPH	HJURP
DEPDC1B	TMEM97	#N/A
BIRC5	ENG	#N/A
FANCB	MVP	#N/A
KIFC1	SCN9A	#N/A
STIL	SIAH2	#N/A
MELK	TMPO	MELK
RAD51AP1	GMPS	RAD51AP1
CDCA5	USP13	#N/A
NMD3	SPAG5	#N/A
PSRC1	NUSAP1	#N/A
TMPO-AS1	PSAT1	#N/A
PNPT1	TRIM8	#N/A
PARPBP	MAP7D1	PARPBP
KIF4A	DGKG	#N/A
FAM72B	EHHADH	FAM72B
FOXM1	EZH2	#N/A
KPNA2	TADA2A	#N/A
PAWR	PRPF4	#N/A
XRCC2	ABCC5	XRCC2
FAM72A	KIAA1804	FAM72A
KIAA0101	ZC3H8	#N/A
KIF14	SKA2	#N/A
SPAG5	SGOL1	SPAG5
DSCC1	UGT1A9	DSCC1
KIF18A	SPC25	#N/A
SGOL2	KNSTRN	SGOL2
ERCC6L	C17ORF75	#N/A
CDCA8	TOR3A	#N/A
MFN1	PHC2	MFN1
DDIAS	SIPA1	DDIAS
SKA1	SKI	#N/A
KIF15	EFEMP2	KIF15
ARHGAP11B	EHD2	#N/A
CDC25A	ATP2B1	#N/A
CDC25C	BUB1	#N/A
UNG	GCLC	#N/A
KNTC1	HELLS	#N/A
TRAIP	KPNA4	#N/A
NUP37	RAD51	NUP37
CEP55	RFXAP	#N/A
SKA3	ADAM23	SKA3
CDCA2	DDX18	#N/A
ASPM	CCNB2	#N/A
CDC6	RNF13	CDC6
FBXO45	E2F7	#N/A
SNRPA1	TRIM16L	#N/A
TIMELESS	CEP78	#N/A
KIF23	DTL	#N/A
DBF4	UGT1A6	#N/A
KIF2C	ZNF280C	#N/A
SPC24	EXOSC2	#N/A
RACGAP1P	CORO1C	#N/A
RSRC1	SKA3	RSRC1
NCAPG2	KIF11	#N/A
TPX2	LIG3	#N/A
BRCA1	PFN2	BRCA1
CDK2	RFC5	CDK2
CDKN3	TXNRD1	#N/A
CHEK1	XRCC2	#N/A
PPP1CC	WASF1	#N/A
PRIM1	EXO1	PRIM1
VRK1	MELK	#N/A
RAD54L	SLC25A15	#N/A
AURKB	NUP37	AURKB
NDC80	B3GNT5	#N/A
PLK4	RPL39L	#N/A
PWP1	EPT1	#N/A
BORA	KLHL23	BORA
KIF18B	POLDIP2	#N/A
RNASEH1	C1ORF131	#N/A
FAM136A	EHD1	#N/A
POC1A	UBTD1	#N/A
CKAP2	GNPTG	CKAP2
UBE2T	FBLIM1	UBE2T
CENPK	BRCA2	CENPK
SASS6	CCDC138	#N/A
CDC20	DKC1	#N/A
CENPE	NTRK2	#N/A
MAD2L1	PLD1	#N/A
RFC3	RFC2	RFC3
UCK2	RFC3	#N/A
KIF20B	DGKE	#N/A
GINS1	CEBPZ	#N/A
WDR76	MTHFD2	#N/A
FAM83D	MRAP2	FAM83D
DIAPH3	NT5C3B	#N/A
ANAPC7	TSEN15	ANAPC7
PRR11	GSG2	#N/A
WDR43	RSRC1	#N/A
PFN2	LOC100130691	PFN2
TYMS	C3ORF33	#N/A
TOPBP1	SUZ12	#N/A
NUF2	LCLAT1	NUF2
GEN1	TMEM116	#N/A
C1ORF112	HS6ST2	#N/A
ORC6	ARHGEF26	ORC6
RAD54B	RPS6KC1	#N/A
FBXO5	SLC35G1	#N/A
CDK1	RACGAP1	#N/A
HMMR	RFWD2	#N/A
MKI67	AP2A1	#N/A
MYBL2	ETS1	#N/A
PSMD11	HIC1	PSMD11
CDC7	NUCB1	#N/A
RAB10	SLC9A3R2	#N/A
ATAD5	TBC1D17	ATAD5
PIF1	SFXN3	#N/A
CDCA3	ANTXR2	#N/A
EPT1	C10ORF54	EPT1
WDR12	BUB1B	#N/A
KNSTRN	ME1	KNSTRN
TBC1D31	TFRC	#N/A
MRPL42	PCYT1B	#N/A
SENP1	TOM1L1	#N/A
ST6GALNAC6	PSME3	#N/A
CENPF	LRRC37BP1	#N/A
CSE1L	FBXO30	#N/A
MCM2	CRLF3	#N/A
MCM6	GPAT3	MCM6
OPA1	SOX2-OT	#N/A
MAPK6	FANCI	#N/A
TROAP	NEMP1	#N/A
AUNIP	IFT80	#N/A
RPAP3	FOPNL	#N/A
SUV39H2	KCNMB3	#N/A
NAA50	HAUS8	#N/A
DNAJB11	FAM72B	DNAJB11
ARHGEF39	ZFP36L2	#N/A
DNAJC9	SERPING1	#N/A
PDSS1	GNAI2	#N/A
LIN9	TSPAN4	LIN9
CENPW	PPP1R18	#N/A
PGAM5	MMP23B	#N/A
CENPH	ARHGEF17	#N/A
VPS33A	ACTR1A	#N/A
MCM4	MFSD10	#N/A
HAT1	PODNL1	#N/A
ECE2	BCL9L	#N/A
KIF20A	PLEKHM2	#N/A
MPHOSPH9	FAM89B	MPHOSPH9
CEP76	SLC39A13	CEP76
NAA25	PINK1	#N/A
DBF4B	ADH7	#N/A
LSG1	CDK2	#N/A
TMTC3	DARS	TMTC3
GPR19	RAD51C	#N/A
KPNA1	ZNF207	#N/A
PSMD2	FAM72A	PSMD2
RAN	AURKB	#N/A
RANBP1	LOC730101	#N/A
XPO1	MPHOSPH9	#N/A
MAPKAPK5	OIP5	#N/A
SRSF9	CCDC51	#N/A
SMC2	EIF2A	SMC2
MTHFD2	TEX10	MTHFD2
GMNN	STRBP	#N/A
MND1	HJURP	#N/A
CCDC77	NDUFAF7	#N/A
ANLN	DDIAS	#N/A
ASF1B	KIF15	#N/A
ARL5B	TMEM41A	#N/A
ERO1A	ASF1A	#N/A
FANCG	PIGS	FANCG
FEN1	CENPK	#N/A
DHX36	CD151	DHX36
MTL5	COL16A1	#N/A
IGF2BP1	CFH	#N/A
E2F8	JAK1	#N/A
EME1	NBL1	EME1
CDT1	RARA	#N/A
CPSF3	SLC12A4	#N/A
FAM64A	ZYX	#N/A
PRPF40A	PDLIM7	#N/A
MRPL47	PITPNM1	MRPL47
UBE2S	MXD4	#N/A
UHRF1	OSBPL5	#N/A
CCDC58	HDAC7	#N/A
HSPD1	GLIS2	#N/A
PGM3	TBC1D2B	#N/A
POLE2	PXDC1	#N/A
LOC399815	PDLIM2	#N/A
TTF2	ADD2	#N/A
TAF1A	PPP1R2	#N/A
BUB3	PRIM1	#N/A
NCAPD2	RPA1	#N/A
RNASEH2A	FAM72D	#N/A
YME1L1	COIL	#N/A
KRR1	PIR	#N/A
C16ORF59	VAMP4	#N/A
RIOK1	ZNHIT3	#N/A
WDR75	USP39	#N/A
SSX2IP	DUS4L	#N/A
MCM8	CHEK2	#N/A
CENPN	C17ORF53	#N/A
NCAPD3	DSCC1	#N/A
KIF4B	TTC13	#N/A
GTPBP4	TTC21B	#N/A
DDX55	CEP76	#N/A
CENPL	NUF2	#N/A
SENP2	BRIP1	SENP2
CD81	TMEM246	#N/A
TNFSF12	STK26	#N/A
GTF2H3	SCIN	#N/A
INCENP	SGOL2	#N/A
NRAS	JAKMIP3	#N/A
PAK2	KLHL24	#N/A
CUL2	PIGX	#N/A
RQCD1	NLGN1	#N/A
CHEK2	ERAL1	CHEK2
MRPL3	SFXN1	#N/A
ATP13A3	PLK3	#N/A
MZT1	GGT5	#N/A
C5ORF34	IL4R	#N/A
PRTFDC1	MCAM	#N/A
CHORDC1	MGAT1	#N/A
CLSPN	RBMS2	#N/A
NAPSA	CLEC11A	#N/A
ZBTB4	VDR	#N/A
CCDC138	TFEB	CCDC138
DKC1	ARFRP1	DKC1
LMNB1	RAPGEF3	#N/A
MSH2	GRAP	#N/A
MTIF2	LYPLA2	#N/A
TWF1	HECTD3	#N/A
TEAD4	CPTP	#N/A
FXR1	EML3	FXR1
EIF2S2	CCNA2	#N/A
SMNDC1	CEBPG	#N/A
PAICS	FANCG	#N/A
WDHD1	MCM6	#N/A
CENPU	RIT1	#N/A
PUS7L	CDC45	#N/A
CMSS1	PPM1D	#N/A
ZC3H15	PTDSS1	#N/A
NEDD1	JAKMIP2	#N/A
R3HDM1	FAM20B	#N/A
MMS22L	RAD51AP1	MMS22L
DONSON	ICE2	#N/A
CRY2	SUZ12P1	#N/A
GNG7	COMMD2	#N/A
VAMP2	ANAPC7	#N/A
CDC27	CCDC117	#N/A
EIF2S1	CKAP2L	#N/A
EZH2	ARL6IP6	EZH2
HDAC2	DCUN1D1	#N/A
PPAT	EXOC6	#N/A
EIF2AK2	ZWILCH	#N/A
SNRPD1	PPP1R2P3	#N/A
TCP1	COLGALT2	#N/A
TFAM	ORC6	#N/A
UBE2V2	MCCC1	#N/A
RAE1	CACYBP	#N/A
RUVBL1	ZMAT3	#N/A
PKMYT1	ACVRL1	#N/A
TFG	CISH	#N/A
TACC3	ELK3	#N/A
CCT4	PTGIR	#N/A
STRAP	SOD3	#N/A
PDCD10	TIE1	PDCD10
C2ORF49	TK2	#N/A
SHCBP1	PPP1R13L	#N/A
NOL10	SYNPO	#N/A
MB21D1	TMEM173	#N/A
BRIP1	SUFU	BRIP1
CEP152	PHLDB1	#N/A
PSMC3IP	SHROOM4	#N/A
ZNF367	ACAT2	#N/A
SPATS2	CLCN2	#N/A
MAP3K3	EIF4A2	#N/A
UBTD1	B4GALNT1	UBTD1
TOM1L2	GPD2	#N/A
E2F2	HPRT1	#N/A
POLR2D	EPCAM	POLR2D
RPE	NCBP1	#N/A
SRPK1	ZNF800	#N/A
AURKAPS1	PRPSAP2	#N/A
UMPS	ADAM17	#N/A
SENP5	TOP2A	#N/A
CCNB2	UBA2	CCNB2
AAGAB	SMC2	#N/A
LRRC42	GNA13	#N/A
C15ORF41	XPOT	#N/A
HAUS6	KIAA1715	#N/A
UTP6	ANP32E	#N/A
U2SURP	RFFL	#N/A
CTSO	PUS7	#N/A
TEF	RPIA	#N/A
TFEB	CENPJ	TFEB
GTF2E1	TPRG1	#N/A
DEK	ABCB10	#N/A
USP14	ABCA5	#N/A
DDX21	LOC220729	#N/A
ACTR3	LIN9	#N/A
LRPPRC	NOL11	#N/A
CENPM	UBXN7	#N/A
AGMAT	FAM201A	#N/A
MYO19	FAM122B	#N/A
HSPA14	UBE2T	#N/A
CEP78	ANXA6	CEP78
TUBA1C	DNASE1L1	#N/A
ALG10	FBLN2	#N/A
RHPN2	FHL2	#N/A
MIS18A	FHL3	#N/A
PAK1IP1	IGFBP4	#N/A
MOB1A	PXN	#N/A
UBA6	TGFBR2	#N/A
NUP205	ACOX2	#N/A
EXOSC2	PDXK	EXOSC2
SUZ12	CLIC3	SUZ12
CIRBP	KIAA0513	#N/A
FXYD1	C1ORF116	#N/A
RPS6KA2	CXORF36	#N/A
CD302	DENND6B	#N/A
WDTC1	ROBO4	#N/A
CKS1B	SBNO2	#N/A
UBXN2A	TCF25	#N/A
CTSV	ATG2A	#N/A
H2AFZ	STAB1	#N/A
LBR	MGRN1	#N/A
PCNA	ZBTB47	#N/A
RRM1	SNX33	#N/A
TRA2B	GPSM3	TRA2B
ADAM17		ADAM17
TAF5		#N/A
CHAF1B		#N/A
SLC33A1		#N/A
TRIP13		#N/A
GTF3C3		#N/A
TOMM70A		#N/A
ERLIN1		#N/A
LMNB2		#N/A
GFM1		GFM1
ARL6IP6		ARL6IP6
LYAR		#N/A
MCF2L2		#N/A
EHBP1		#N/A
POLA2
TRIM59
RTTN
MTBP
SUDS3
HLA-DMA
RPS6KA1
TNS1
SELENBP1
CPQ
C16ORF89
TMEM8B
GGA2
DEXI
LMF1
PINK1
MARS
MEST
RDM1
TFRC
EIF3J
CHAF1A
SMC4
UBA2
PRMT5
IMMT
UBE2C
RPAP2
MAP6D1
RNF34
ZC3H8
CPSF2
DNAJC10
MTPAP
TMEM206
AP1AR
RAD18
LCLAT1
FAM210A
PDK2
2017-09-04
RNASE1
ADAMTSL2
TERF2IP
NIPAL3
TMEM125
CCNF
LIN54
FANCA
KPNB1
PNP
POLE
PRKDC
PSMD12
TUBB
SLC2A1
HLTF
TK1
DDX18
PSME3
XPOT
B3GNT5
C19ORF48
POC1B
CENPQ
SBNO1
NEIL3
SFXN1
ATAD2
IQGAP3
C18ORF54
ANAPC1
ARHGDIB
C21ORF2
CTSD
NFATC1
NKX2-1
MALL
TMEM173
C1ORF116
MOB3C
MGRN1
NAPSB
CCDC159
CDIP1
CTPS1
DHFR
GABPB1
HNRNPF
NCBP1
PTTG1
EIF4A3
PARP2
NAA15
GINS4
GINS2
RBM17
WDR53
TEX10
SPDL1
DARS2
RFWD3
SAPCD2
CCDC43
CD74
DPYSL2
FUCA1
MFAP4
NFIX
SCN4B
FBXW4
ST3GAL5
RBPMS
GALNT18
EFCC1
B3GNT8
SLC27A1
CBX7
